# Supplementary material for: A Deep Learning Model for Chili Pepper Fruit Shape Classification Using DenseNet-121 and CBAM
Source: Plants (Basel). 2026 Jul 7;15(13):2103. doi: 10.3390/plants15132103 (PMC13364266; doi:10.3390/plants15132103)
Supplement: Supplementary file 1 [file plants-15-02103-s001.zip]

Archive with 1,642 entries (1,632 files):
- plants-4383327-supplementary/
- plants-4383327-supplementary/pepper_original_data/
- plants-4383327-supplementary/pepper_original_data/cone/
- plants-4383327-supplementary/pepper_original_data/cone/1.1.jpg
- plants-4383327-supplementary/pepper_original_data/cone/1.2.jpg
- plants-4383327-supplementary/pepper_original_data/cone/1.jpg
- plants-4383327-supplementary/pepper_original_data/cone/105.1.jpg
- plants-4383327-supplementary/pepper_original_data/cone/105.11.jpg
- plants-4383327-supplementary/pepper_original_data/cone/105.jpg
- plants-4383327-supplementary/pepper_original_data/cone/106-1.jpg
- plants-4383327-supplementary/pepper_original_data/cone/106-2.jpg
- plants-4383327-supplementary/pepper_original_data/cone/106-3.jpg
- plants-4383327-supplementary/pepper_original_data/cone/106-5.jpg
- plants-4383327-supplementary/pepper_original_data/cone/111.1.jpg
- plants-4383327-supplementary/pepper_original_data/cone/111.2.jpg
- plants-4383327-supplementary/pepper_original_data/cone/111.jpg
- plants-4383327-supplementary/pepper_original_data/cone/112.jpg
- plants-4383327-supplementary/pepper_original_data/cone/118-5.jpg
- plants-4383327-supplementary/pepper_original_data/cone/119-3.jpg
- plants-4383327-supplementary/pepper_original_data/cone/120-10.jpg
- plants-4383327-supplementary/pepper_original_data/cone/120-11.jpg
- plants-4383327-supplementary/pepper_original_data/cone/120-12.jpg
- plants-4383327-supplementary/pepper_original_data/cone/120-13.jpg
- plants-4383327-supplementary/pepper_original_data/cone/120-14.jpg
- plants-4383327-supplementary/pepper_original_data/cone/120-15.jpg
- plants-4383327-supplementary/pepper_original_data/cone/120-2.jpg
- plants-4383327-supplementary/pepper_original_data/cone/120-3.jpg
- plants-4383327-supplementary/pepper_original_data/cone/120-4.jpg
- plants-4383327-supplementary/pepper_original_data/cone/120-5.jpg
- plants-4383327-supplementary/pepper_original_data/cone/120-6.jpg
- plants-4383327-supplementary/pepper_original_data/cone/120-7.jpg
- plants-4383327-supplementary/pepper_original_data/cone/120-8.jpg
- plants-4383327-supplementary/pepper_original_data/cone/120-9.jpg
- plants-4383327-supplementary/pepper_original_data/cone/121.1.jpg
- plants-4383327-supplementary/pepper_original_data/cone/138-1.jpg
- plants-4383327-supplementary/pepper_original_data/cone/138-10.jpg
- plants-4383327-supplementary/pepper_original_data/cone/138-2.jpg
- plants-4383327-supplementary/pepper_original_data/cone/138-3.jpg
- plants-4383327-supplementary/pepper_original_data/cone/138-7.jpg
- plants-4383327-supplementary/pepper_original_data/cone/138-9.jpg
- plants-4383327-supplementary/pepper_original_data/cone/154.jpg
- plants-4383327-supplementary/pepper_original_data/cone/16-1.jpg
- plants-4383327-supplementary/pepper_original_data/cone/16-2.jpg
- plants-4383327-supplementary/pepper_original_data/cone/16-3.jpg
- plants-4383327-supplementary/pepper_original_data/cone/16-4.jpg
- plants-4383327-supplementary/pepper_original_data/cone/16-5.jpg
- plants-4383327-supplementary/pepper_original_data/cone/16-7.jpg
- plants-4383327-supplementary/pepper_original_data/cone/16-9.jpg
- plants-4383327-supplementary/pepper_original_data/cone/169-1.jpg
- plants-4383327-supplementary/pepper_original_data/cone/169-10.jpg
- plants-4383327-supplementary/pepper_original_data/cone/169-4.jpg
- plants-4383327-supplementary/pepper_original_data/cone/169-6.jpg
- plants-4383327-supplementary/pepper_original_data/cone/17-2.jpg
- plants-4383327-supplementary/pepper_original_data/cone/17-4.jpg
- plants-4383327-supplementary/pepper_original_data/cone/172-1.jpg
- plants-4383327-supplementary/pepper_original_data/cone/172-2.jpg
- plants-4383327-supplementary/pepper_original_data/cone/172-3.jpg
- plants-4383327-supplementary/pepper_original_data/cone/172-4.jpg
- plants-4383327-supplementary/pepper_original_data/cone/172-5.jpg
- plants-4383327-supplementary/pepper_original_data/cone/172-6.jpg
- plants-4383327-supplementary/pepper_original_data/cone/172-7.jpg
- plants-4383327-supplementary/pepper_original_data/cone/172-8.jpg
- plants-4383327-supplementary/pepper_original_data/cone/172-9.jpg
- plants-4383327-supplementary/pepper_original_data/cone/174-1.jpg
- plants-4383327-supplementary/pepper_original_data/cone/174-10.jpg
- plants-4383327-supplementary/pepper_original_data/cone/174-12.jpg
- plants-4383327-supplementary/pepper_original_data/cone/174-2.jpg
- plants-4383327-supplementary/pepper_original_data/cone/174-3.jpg
- plants-4383327-supplementary/pepper_original_data/cone/174-4.jpg
- plants-4383327-supplementary/pepper_original_data/cone/174-5.jpg
- plants-4383327-supplementary/pepper_original_data/cone/174-9.jpg
- plants-4383327-supplementary/pepper_original_data/cone/178.1.jpg
- plants-4383327-supplementary/pepper_original_data/cone/178.jpg
- plants-4383327-supplementary/pepper_original_data/cone/183.1.jpg
- plants-4383327-supplementary/pepper_original_data/cone/188-12.jpg
- plants-4383327-supplementary/pepper_original_data/cone/188-3.jpg
- plants-4383327-supplementary/pepper_original_data/cone/188-4.jpg
- plants-4383327-supplementary/pepper_original_data/cone/188-5.jpg
- plants-4383327-supplementary/pepper_original_data/cone/188-6.jpg
- plants-4383327-supplementary/pepper_original_data/cone/219-1.jpg
- plants-4383327-supplementary/pepper_original_data/cone/219-2.jpg
- plants-4383327-supplementary/pepper_original_data/cone/229-1.jpg
- plants-4383327-supplementary/pepper_original_data/cone/229-10.jpg
- plants-4383327-supplementary/pepper_original_data/cone/229-2.jpg
- plants-4383327-supplementary/pepper_original_data/cone/229-3.jpg
- plants-4383327-supplementary/pepper_original_data/cone/229-4.jpg
- plants-4383327-supplementary/pepper_original_data/cone/229-6.jpg
- plants-4383327-supplementary/pepper_original_data/cone/229-7.jpg
- plants-4383327-supplementary/pepper_original_data/cone/229-9.jpg
- plants-4383327-supplementary/pepper_original_data/cone/30-1.jpg
- plants-4383327-supplementary/pepper_original_data/cone/30-10.jpg
- plants-4383327-supplementary/pepper_original_data/cone/30-11.jpg
- plants-4383327-supplementary/pepper_original_data/cone/30-2.jpg
- plants-4383327-supplementary/pepper_original_data/cone/30-3.jpg
- plants-4383327-supplementary/pepper_original_data/cone/30-4.jpg
- plants-4383327-supplementary/pepper_original_data/cone/30-5.jpg
- plants-4383327-supplementary/pepper_original_data/cone/30-6.jpg
- plants-4383327-supplementary/pepper_original_data/cone/30-7.jpg
- plants-4383327-supplementary/pepper_original_data/cone/30-8.jpg
- plants-4383327-supplementary/pepper_original_data/cone/30-9.jpg
- plants-4383327-supplementary/pepper_original_data/cone/33.1.jpg
- plants-4383327-supplementary/pepper_original_data/cone/33.2.jpg
- plants-4383327-supplementary/pepper_original_data/cone/33.jpg
- plants-4383327-supplementary/pepper_original_data/cone/34-1.jpg
- plants-4383327-supplementary/pepper_original_data/cone/34-2.jpg
- plants-4383327-supplementary/pepper_original_data/cone/34-4.jpg
- plants-4383327-supplementary/pepper_original_data/cone/34-5.jpg
- plants-4383327-supplementary/pepper_original_data/cone/34-6.jpg
- plants-4383327-supplementary/pepper_original_data/cone/41-10.jpg
- plants-4383327-supplementary/pepper_original_data/cone/41-2.jpg
- plants-4383327-supplementary/pepper_original_data/cone/41-7.jpg
- plants-4383327-supplementary/pepper_original_data/cone/41-8.jpg
- plants-4383327-supplementary/pepper_original_data/cone/47.jpg
- plants-4383327-supplementary/pepper_original_data/cone/50-1.jpg
- plants-4383327-supplementary/pepper_original_data/cone/50-2.jpg
- plants-4383327-supplementary/pepper_original_data/cone/50-3.jpg
- plants-4383327-supplementary/pepper_original_data/cone/50-4.jpg
- plants-4383327-supplementary/pepper_original_data/cone/50-5.jpg
- plants-4383327-supplementary/pepper_original_data/cone/50-6.jpg
- plants-4383327-supplementary/pepper_original_data/cone/81-10.jpg
- plants-4383327-supplementary/pepper_original_data/cone/81-2.jpg
- plants-4383327-supplementary/pepper_original_data/cone/81-7.jpg
- plants-4383327-supplementary/pepper_original_data/cone/81-8.jpg
- plants-4383327-supplementary/pepper_original_data/cone/90-1.jpg
- plants-4383327-supplementary/pepper_original_data/cone/90-10.jpg
- plants-4383327-supplementary/pepper_original_data/cone/90-3.jpg
- plants-4383327-supplementary/pepper_original_data/cone/90-4.jpg
- plants-4383327-supplementary/pepper_original_data/cone/90-5.jpg
- plants-4383327-supplementary/pepper_original_data/cone/90-8.jpg
- plants-4383327-supplementary/pepper_original_data/cone/90-9.jpg
- plants-4383327-supplementary/pepper_original_data/cone/dsb.1.jpg
- plants-4383327-supplementary/pepper_original_data/cone/dsb.2.jpg
- plants-4383327-supplementary/pepper_original_data/cone/dsb.jpg
- plants-4383327-supplementary/pepper_original_data/Goat_horn/
- plants-4383327-supplementary/pepper_original_data/Goat_horn/100-1.jpg
- plants-4383327-supplementary/pepper_original_data/Goat_horn/100-2.jpg
- plants-4383327-supplementary/pepper_original_data/Goat_horn/100-3.jpg
- plants-4383327-supplementary/pepper_original_data/Goat_horn/100-4.jpg
- plants-4383327-supplementary/pepper_original_data/Goat_horn/100-5.jpg
- plants-4383327-supplementary/pepper_original_data/Goat_horn/100-8.jpg
- plants-4383327-supplementary/pepper_original_data/Goat_horn/100-9.jpg
- plants-4383327-supplementary/pepper_original_data/Goat_horn/101-1.jpg
- plants-4383327-supplementary/pepper_original_data/Goat_horn/101-2.jpg
- plants-4383327-supplementary/pepper_original_data/Goat_horn/101-3.jpg
- plants-4383327-supplementary/pepper_original_data/Goat_horn/101-4.jpg
- plants-4383327-supplementary/pepper_original_data/Goat_horn/101-5.jpg
- plants-4383327-supplementary/pepper_original_data/Goat_horn/101-6.jpg
- plants-4383327-supplementary/pepper_original_data/Goat_horn/101-7.jpg
- plants-4383327-supplementary/pepper_original_data/Goat_horn/102-1.jpg
- plants-4383327-supplementary/pepper_original_data/Goat_horn/102-10.jpg
- plants-4383327-supplementary/pepper_original_data/Goat_horn/102-2.jpg
- plants-4383327-supplementary/pepper_original_data/Goat_horn/102-3.jpg
- plants-4383327-supplementary/pepper_original_data/Goat_horn/102-4.jpg
- plants-4383327-supplementary/pepper_original_data/Goat_horn/102-8.jpg
- plants-4383327-supplementary/pepper_original_data/Goat_horn/102-9.jpg
- plants-4383327-supplementary/pepper_original_data/Goat_horn/103-1.jpg
- plants-4383327-supplementary/pepper_original_data/Goat_horn/103-11.jpg
- plants-4383327-supplementary/pepper_original_data/Goat_horn/103-2.jpg
- plants-4383327-supplementary/pepper_original_data/Goat_horn/103-3.jpg
- plants-4383327-supplementary/pepper_original_data/Goat_horn/103-4.jpg
- plants-4383327-supplementary/pepper_original_data/Goat_horn/103-5.jpg
- plants-4383327-supplementary/pepper_original_data/Goat_horn/103-6.jpg
- plants-4383327-supplementary/pepper_original_data/Goat_horn/103-9.jpg
- plants-4383327-supplementary/pepper_original_data/Goat_horn/104-1.jpg
- plants-4383327-supplementary/pepper_original_data/Goat_horn/104-2.jpg
- plants-4383327-supplementary/pepper_original_data/Goat_horn/104-3.jpg
- plants-4383327-supplementary/pepper_original_data/Goat_horn/104-4.jpg
- plants-4383327-supplementary/pepper_original_data/Goat_horn/104-5.jpg
- plants-4383327-supplementary/pepper_original_data/Goat_horn/104-6.jpg
- plants-4383327-supplementary/pepper_original_data/Goat_horn/104-7.jpg
- plants-4383327-supplementary/pepper_original_data/Goat_horn/104-8.jpg
- plants-4383327-supplementary/pepper_original_data/Goat_horn/104-9.jpg
- plants-4383327-supplementary/pepper_original_data/Goat_horn/126-1.jpg
- plants-4383327-supplementary/pepper_original_data/Goat_horn/126-2.jpg
- plants-4383327-supplementary/pepper_original_data/Goat_horn/126-4.jpg
- plants-4383327-supplementary/pepper_original_data/Goat_horn/126-5.jpg
- plants-4383327-supplementary/pepper_original_data/Goat_horn/126-6.jpg
- plants-4383327-supplementary/pepper_original_data/Goat_horn/126-7.jpg
- plants-4383327-supplementary/pepper_original_data/Goat_horn/130-1.jpg
- plants-4383327-supplementary/pepper_original_data/Goat_horn/130-10.jpg
- plants-4383327-supplementary/pepper_original_data/Goat_horn/130-11.jpg
- plants-4383327-supplementary/pepper_original_data/Goat_horn/130-2.jpg
- plants-4383327-supplementary/pepper_original_data/Goat_horn/130-3.jpg
- plants-4383327-supplementary/pepper_original_data/Goat_horn/130-4.jpg
- plants-4383327-supplementary/pepper_original_data/Goat_horn/130-5.jpg
- plants-4383327-supplementary/pepper_original_data/Goat_horn/130-6.jpg
- plants-4383327-supplementary/pepper_original_data/Goat_horn/130-7.jpg
- plants-4383327-supplementary/pepper_original_data/Goat_horn/130-9.jpg
- plants-4383327-supplementary/pepper_original_data/Goat_horn/136.1.jpg
- plants-4383327-supplementary/pepper_original_data/Goat_horn/136.2.jpg
- plants-4383327-supplementary/pepper_original_data/Goat_horn/136.jpg
- plants-4383327-supplementary/pepper_original_data/Goat_horn/139-1.jpg
- plants-4383327-supplementary/pepper_original_data/Goat_horn/139-11.jpg
- plants-4383327-supplementary/pepper_original_data/Goat_horn/139-2.jpg
- plants-4383327-supplementary/pepper_original_data/Goat_horn/139-3.jpg
- plants-4383327-supplementary/pepper_original_data/Goat_horn/139-4.jpg
- plants-4383327-supplementary/pepper_original_data/Goat_horn/139-5.jpg
- plants-4383327-supplementary/pepper_original_data/Goat_horn/15-2A.jpg
- plants-4383327-supplementary/pepper_original_data/Goat_horn/15-2A1.jpg
- plants-4383327-supplementary/pepper_original_data/Goat_horn/15-2A2.jpg
- plants-4383327-supplementary/pepper_original_data/Goat_horn/150-5.jpg
- plants-4383327-supplementary/pepper_original_data/Goat_horn/151-1.jpg
- plants-4383327-supplementary/pepper_original_data/Goat_horn/151-2.jpg
- plants-4383327-supplementary/pepper_original_data/Goat_horn/151-3.jpg
- plants-4383327-supplementary/pepper_original_data/Goat_horn/151-4.jpg
- plants-4383327-supplementary/pepper_original_data/Goat_horn/151-5.jpg
- plants-4383327-supplementary/pepper_original_data/Goat_horn/155.jpg
- plants-4383327-supplementary/pepper_original_data/Goat_horn/158.1.jpg
- plants-4383327-supplementary/pepper_original_data/Goat_horn/168-1.jpg
- plants-4383327-supplementary/pepper_original_data/Goat_horn/168-2.jpg
- plants-4383327-supplementary/pepper_original_data/Goat_horn/168-3.jpg
- plants-4383327-supplementary/pepper_original_data/Goat_horn/168-4 - 副本.jpg
- plants-4383327-supplementary/pepper_original_data/Goat_horn/168-4.jpg
- plants-4383327-supplementary/pepper_original_data/Goat_horn/168-5.jpg
- plants-4383327-supplementary/pepper_original_data/Goat_horn/168-6.jpg
- plants-4383327-supplementary/pepper_original_data/Goat_horn/168-7.jpg
- plants-4383327-supplementary/pepper_original_data/Goat_horn/170.1.jpg
- plants-4383327-supplementary/pepper_original_data/Goat_horn/172.1.jpg
- plants-4383327-supplementary/pepper_original_data/Goat_horn/176-1.jpg
- plants-4383327-supplementary/pepper_original_data/Goat_horn/176-11.jpg
- plants-4383327-supplementary/pepper_original_data/Goat_horn/176-2.jpg
- plants-4383327-supplementary/pepper_original_data/Goat_horn/176-3.jpg
- plants-4383327-supplementary/pepper_original_data/Goat_horn/176-4.jpg
- plants-4383327-supplementary/pepper_original_data/Goat_horn/176-5.jpg
- plants-4383327-supplementary/pepper_original_data/Goat_horn/176-9.jpg
- plants-4383327-supplementary/pepper_original_data/Goat_horn/177-1.jpg
- plants-4383327-supplementary/pepper_original_data/Goat_horn/177-2.jpg
- plants-4383327-supplementary/pepper_original_data/Goat_horn/177-3.jpg
- plants-4383327-supplementary/pepper_original_data/Goat_horn/177-4.jpg
- plants-4383327-supplementary/pepper_original_data/Goat_horn/177-5.jpg
- plants-4383327-supplementary/pepper_original_data/Goat_horn/181-1.jpg
- plants-4383327-supplementary/pepper_original_data/Goat_horn/181-2.jpg
- plants-4383327-supplementary/pepper_original_data/Goat_horn/181-3.jpg
- plants-4383327-supplementary/pepper_original_data/Goat_horn/181-4.jpg
- plants-4383327-supplementary/pepper_original_data/Goat_horn/181-5.jpg
- plants-4383327-supplementary/pepper_original_data/Goat_horn/181-6.jpg
- plants-4383327-supplementary/pepper_original_data/Goat_horn/183-1.jpg
- plants-4383327-supplementary/pepper_original_data/Goat_horn/183-10.jpg
- plants-4383327-supplementary/pepper_original_data/Goat_horn/183-11.jpg
- plants-4383327-supplementary/pepper_original_data/Goat_horn/183-2.jpg
- plants-4383327-supplementary/pepper_original_data/Goat_horn/183-3.jpg
- plants-4383327-supplementary/pepper_original_data/Goat_horn/183-4.jpg
- plants-4383327-supplementary/pepper_original_data/Goat_horn/183-5.jpg
- plants-4383327-supplementary/pepper_original_data/Goat_horn/183-6.jpg
- plants-4383327-supplementary/pepper_original_data/Goat_horn/183-7.jpg
- plants-4383327-supplementary/pepper_original_data/Goat_horn/183-8.jpg
- plants-4383327-supplementary/pepper_original_data/Goat_horn/183-9.jpg
- plants-4383327-supplementary/pepper_original_data/Goat_horn/184-1.jpg
- plants-4383327-supplementary/pepper_original_data/Goat_horn/184-10.jpg
- plants-4383327-supplementary/pepper_original_data/Goat_horn/184-2.jpg
- plants-4383327-supplementary/pepper_original_data/Goat_horn/184-3.jpg
- plants-4383327-supplementary/pepper_original_data/Goat_horn/184-4.jpg
- plants-4383327-supplementary/pepper_original_data/Goat_horn/184-5.jpg
- plants-4383327-supplementary/pepper_original_data/Goat_horn/184-6.jpg
- plants-4383327-supplementary/pepper_original_data/Goat_horn/184-7.jpg
- plants-4383327-supplementary/pepper_original_data/Goat_horn/184-8.jpg
- plants-4383327-supplementary/pepper_original_data/Goat_horn/184-9.jpg
- plants-4383327-supplementary/pepper_original_data/Goat_horn/21-1.jpg
- plants-4383327-supplementary/pepper_original_data/Goat_horn/21-2.jpg
- plants-4383327-supplementary/pepper_original_data/Goat_horn/21-3.jpg
- plants-4383327-supplementary/pepper_original_data/Goat_horn/21-4.jpg
- plants-4383327-supplementary/pepper_original_data/Goat_horn/21-6.jpg
- plants-4383327-supplementary/pepper_original_data/Goat_horn/217-1.jpg
- plants-4383327-supplementary/pepper_original_data/Goat_horn/217-10.jpg
- plants-4383327-supplementary/pepper_original_data/Goat_horn/217-2.jpg
- plants-4383327-supplementary/pepper_original_data/Goat_horn/217-3.jpg
- plants-4383327-supplementary/pepper_original_data/Goat_horn/217-4.jpg
- plants-4383327-supplementary/pepper_original_data/Goat_horn/217-5.jpg
- plants-4383327-supplementary/pepper_original_data/Goat_horn/217-6.jpg
- plants-4383327-supplementary/pepper_original_data/Goat_horn/217-7.jpg
- plants-4383327-supplementary/pepper_original_data/Goat_horn/217-8.jpg
- plants-4383327-supplementary/pepper_original_data/Goat_horn/217-9.jpg
- plants-4383327-supplementary/pepper_original_data/Goat_horn/22-1.jpg
- plants-4383327-supplementary/pepper_original_data/Goat_horn/22-2.jpg
- plants-4383327-supplementary/pepper_original_data/Goat_horn/22-3.jpg
- plants-4383327-supplementary/pepper_original_data/Goat_horn/22-4.jpg
- plants-4383327-supplementary/pepper_original_data/Goat_horn/22-5.jpg
- plants-4383327-supplementary/pepper_original_data/Goat_horn/22-6.jpg
- plants-4383327-supplementary/pepper_original_data/Goat_horn/22-7.jpg
- plants-4383327-supplementary/pepper_original_data/Goat_horn/22-8.jpg
- plants-4383327-supplementary/pepper_original_data/Goat_horn/22-9.jpg
- plants-4383327-supplementary/pepper_original_data/Goat_horn/220-1.jpg
- plants-4383327-supplementary/pepper_original_data/Goat_horn/220-10.jpg
- plants-4383327-supplementary/pepper_original_data/Goat_horn/220-2.jpg
- plants-4383327-supplementary/pepper_original_data/Goat_horn/220-3.jpg
- plants-4383327-supplementary/pepper_original_data/Goat_horn/220-4.jpg
- plants-4383327-supplementary/pepper_original_data/Goat_horn/220-5.jpg
- plants-4383327-supplementary/pepper_original_data/Goat_horn/220-7.jpg
- plants-4383327-supplementary/pepper_original_data/Goat_horn/220-8.jpg
- plants-4383327-supplementary/pepper_original_data/Goat_horn/228-1.jpg
- plants-4383327-supplementary/pepper_original_data/Goat_horn/228-11.jpg
- plants-4383327-supplementary/pepper_original_data/Goat_horn/228-2.jpg
- plants-4383327-supplementary/pepper_original_data/Goat_horn/228-3.jpg
- plants-4383327-supplementary/pepper_original_data/Goat_horn/228-4.jpg
- plants-4383327-supplementary/pepper_original_data/Goat_horn/228-5.jpg
- plants-4383327-supplementary/pepper_original_data/Goat_horn/228-7.jpg
- plants-4383327-supplementary/pepper_original_data/Goat_horn/228-8.jpg
- plants-4383327-supplementary/pepper_original_data/Goat_horn/234-1.jpg
- plants-4383327-supplementary/pepper_original_data/Goat_horn/234-10.jpg
- plants-4383327-supplementary/pepper_original_data/Goat_horn/234-11.jpg
[truncated: 1,342 more entries]
